# Supplementary material for: Change of direction and Repeated Sprint Ability with and without ball performance in young soccer players: a comparison across different age-categories
Source: PeerJ. 2026 Feb 2;14:e20691. doi: 10.7717/peerj.20691 (PMC12875218; doi:10.7717/peerj.20691)
Supplement: Supplemental Information 2 [file peerj-14-20691-s002.csv]

Age	age	Hight	Weight	BMI	NMAT-B	NMAT	Bangsbo	Bangsbo-B
Under 17	17	1,70	73,10	25,29	17,68	12,78	9,84	12,89
Under 17	17	1,64	74,60	27,74	16,12	13,08	9,62	12,01
Under 17	16	1,75	68,50	22,37	14,19	10,22	8,90	12,19
Under 17	17	1,66	65,30	23,70	13,88	11,66	9,01	15,54
Under 17	17	1,73	79,30	26,50	13,43	13,66	10,20	12,43
Under 17	16	1,70	74,50	25,77	14,75	11,92	9,72	14,60
Under 17	17	1,61	66,80	25,79	14,36	13,09	10,66	14,93
Under 17	17	1,57	68,10	27,65	16,57	11,39	9,36	12,71
Under 17	16	1,66	72,30	26,25	14,97	10,49	9,47	12,65
Under 17	17	1,59	62,50	24,72	13,97	11,08	9,01	12,16
Under 17	17	1,77	65,10	20,78	14,78	11,86	9,24	14,01
Under 17	17	1,73	75,50	25,21	14,68	11,68	9,45	12,85
Under 17	17	1,69	64,80	22,68	13,98	10,62	9,58	13,54
Under 17	17	1,58	66,90	26,80	15,02	11,45	10,52	13,01
Under 17	17	1,74	70,30	23,24	13,82	11,44	9,42	12,77
Under 17	17	1,81	64,10	19,56	14,54	10,87	9,70	13,03
Under 17	17	1,59	59,80	23,63	12,88	10,13	9,82	12,23
Under 17	16	1,61	64,50	24,89	13,73	10,15	8,56	11,88
Under 17	16	1,69	71,90	25,20	14,22	11,92	9,60	12,35
Under 17	17	1,83	72,30	21,60	13,88	10,79	9,01	11,68
Under 17	17	1,74	71,30	23,56	16,62	9,86	10,03	14,22
Under 17	16	1,70	66,80	23,10	14,30	12,09	9,08	13,29
Under 17	17	1,64	67,00	24,93	15,85	11,89	9,18	14,01
Under 17	17	1,84	59,50	17,56	12,60	9,82	10,52	12,74
Under 19	18	1,70	72,70	25,16	14,92	12,13	8,89	12,88
Under 19	18	1,65	69,50	25,53	16,09	10,17	9,62	14,23
Under 19	19	1,68	81,90	29,02	13,14	12,85	10,16	14,60
Under 19	18	1,73	78,00	26,06	16,20	9,44	8,59	13,14
Under 19	18	1,64	69,90	25,99	16,11	13,20	9,95	11,94
Under 19	19	1,72	70,20	23,73	13,42	10,27	9,66	12,81
Under 19	18	1,61	80,40	31,02	15,06	9,45	10,33	15,01
Under 19	18	1,60	74,70	29,18	15,82	11,39	9,47	12,73
Under 19	18	1,55	70,10	29,18	13,32	10,46	8,37	12,01
Under 19	19	1,67	74,90	26,86	14,02	9,09	9,84	11,30
Under 19	18	1,69	68,80	24,09	15,95	12,03	8,91	12,01
Under 19	19	1,75	69,20	22,60	13,54	9,45	9,18	12,18
Under 19	18	1,66	72,10	26,16	15,87	12,36	10,09	13,29
Under 19	18	1,81	78,50	23,96	13,11	8,88	9,27	14,60
Under 19	18	1,72	74,60	25,22	14,67	11,06	10,19	14,02
Under 19	19	1,67	73,90	26,50	13,99	10,63	9,35	12,53
Under 19	18	1,72	70,60	23,86	13,99	11,05	8,56	12,11
Under 19	18	1,64	80,20	29,82	13,03	8,93	8,85	11,67
Under 19	18	1,73	71,30	23,82	13,94	10,44	9,11	11,50
Under 19	19	1,80	71,30	22,01	11,30	9,39	8,66	11,37
Under 19	18	1,78	66,80	21,08	15,66	8,89	9,21	13,59
Under 19	19	1,68	71,60	25,37	14,86	11,88	9,02	12,96
Under 19	18	1,72	72,30	24,44	13,52	12,06	11,10	13,23
Under 19	19	1,81	68,40	20,88	15,28	10,04	10,03	12,87
Under 23	22	1,81	70,60	21,55	12,96	10,43	8,78	13,92
Under 23	20	1,72	79,80	26,97	14,44	12,62	9,83	13,50
Under 23	22	1,75	80,30	26,22	14,80	9,39	9,17	12,09
Under 23	23	1,84	73,80	21,80	14,23	12,13	10,13	14,30
Under 23	22	1,86	76,10	22,00	15,02	8,98	8,99	12,04
Under 23	21	1,75	73,80	24,10	13,99	11,39	10,10	12,03
Under 23	20	1,82	65,30	19,71	12,35	9,21	8,41	11,99
Under 23	23	1,79	75,30	23,50	15,06	11,44	10,90	14,22
Under 23	22	1,83	80,20	23,95	15,11	9,57	8,95	11,13
Under 23	22	1,76	71,20	22,99	14,60	10,71	8,33	12,69
Under 23	21	1,73	72,60	24,26	13,57	9,67	8,40	11,23
Under 23	23	1,68	70,30	24,91	12,58	10,85	10,01	13,63
Under 23	22	1,79	81,20	25,34	14,13	9,33	8,98	12,83
Under 23	23	1,65	69,00	25,34	15,04	11,12	9,24	11,97
Under 23	20	1,83	75,80	22,63	13,82	9,19	9,69	13,12
Under 23	22	1,82	70,30	21,22	14,35	10,48	9,40	13,02
Under 23	20	1,84	70,40	20,79	14,20	9,60	8,40	11,61
Under 23	22	1,91	69,80	19,13	14,24	10,33	8,46	12,36
Under 23	23	1,69	80,10	28,05	13,20	9,87	9,08	11,83
Under 23	21	1,74	70,60	23,32	13,66	8,94	8,34	10,95
Under 23	23	1,70	72,40	25,05	13,11	10,36	9,06	13,08
Under 23	22	1,78	77,60	24,49	12,85	11,18	9,19	12,96
Under 23	23	1,83	68,80	20,54	13,08	9,86	10,06	13,56
Under 23	20	1,68	70,03	24,81	13,96	10,60	10,30	12,63
